# Supplementary material for: Barriers and Facilitators to Medication Adherence among the Vulnerable Elderly: A Focus Group Study
Source: Healthcare (Basel). 2024 Aug 29;12(17):1723. doi: 10.3390/healthcare12171723 (PMC11395048; doi:10.3390/healthcare12171723)
Supplement: Supplementary file 1 [file healthcare-12-01723-s001.zip]

Archive with 1 entries (1 files):
- healthcare-3136371-supplementary.pdf
